# Supplementary material for: Smartphone-Guided Educational Counseling and Self-Help for Chronic Tinnitus
Source: J Clin Med. 2022 Mar 25;11(7):1825. doi: 10.3390/jcm11071825 (PMC8999555; doi:10.3390/jcm11071825)
Supplement: Supplementary file 1 [file jcm-11-01825-s001.zip]

Archive with 1 entries (1 files):
- jcm-1597828-supplementary.pdf
